# Supplementary material for: The Cellular Localization of Human Cytomegalovirus Glycoprotein Expression Greatly Influences the Frequency and Functional Phenotype of Specific CD4+ T Cell Responses
Source: J Immunol. 2015 Sep 11;195(8):3803–15. doi: 10.4049/jimmunol.1500696 (PMC4592104; doi:10.4049/jimmunol.1500696)
Supplement: Data Supplement [file JI_1500696.zip]

Archive with 2 entries (2 files):
- JI_1500696_Supplemental_Material_1.pdf
- manifest.xml
